# Supplementary material for: Association Between Dietary Betaine Intake and Dyslipidemia in Chinese Children and Adolescents: A Cross-Sectional Study
Source: Nutrients. 2025 May 21;17(10):1742. doi: 10.3390/nu17101742 (PMC12113887; doi:10.3390/nu17101742)
Supplement: Supplementary file 1 [file nutrients-17-01742-s001.zip]

Archive with 1 entries (1 files):
- nutrients-3626777-supplementary.pdf
